# Supplementary material for: Automatic flow analysis of digital subtraction angiography using independent component analysis in patients with carotid stenosis
Source: PLoS One. 2017 Sep 26;12(9):e0185330. doi: 10.1371/journal.pone.0185330 (PMC5614569; doi:10.1371/journal.pone.0185330)
Supplement: S1 File — (XLSX) [file pone.0185330.s001.xlsx]

## Sheet: Recovered_Sheet1
Se_number	VAR00002	ICA2_FWHM_AP	ICA2_FWGHM_LAT	New_AP_FWHM	New_Lat_FWHM	TTP_AP	VAR00006	TTP_Lat	CBF	CBV	MTT	Tmax	filter_$	DSC_FWHM	DSC_TDC_MTT_DC	DSC_TDC_MTT_noDC	CCT	stenosis
1	1	5.84	5.44	6.52	7.1	7.83	0.71	7.5	46.4	4.09	6.11	2.37	1	9.87	6.44	9.78	6	81.03
2	1	5.95	5.63	5.95	5.63	6.5	4.76	5.67	30.56	3.12	6.88	1.82	1	12.79	8.78	11.58	4.84	84.61
7	1	6.1	5.38	6.1	5.38	7.5	1.44	7.5	46.82	3.74	5.16	1.29	1	8.67	6.17	8.99	6	98.46
10	1	5.2	4.85	5.2	4.85	6.5	1.15	5.5	38.81	3.08	5.42	0.09	1	11.64	8.02	14.17	4.83	56.52
12	1	5.31	5.07	5.31	5.07	6	0.48	6.33	21.69	2.01	5.73	3.73	1	8.3	5.44	9.64	5.5	57.31
14	1	5.24	4.96	5.24	4.96	5.67	2.06	5.66	21.02	1.94	5.52	3.26	1	8.2	5.59	9.32	6.16	72.13
15	1	4.78	4.51	4.78	4.51	6	1.13	5	24.93	1.56	4.38	2.37	1	6.71	4.55	6.48	4	65.38
17	1	5.23	5.32	5.23	5.32	6.5	1.28	6.16	66.84	4.11	4.01	1.52	1	6.35	4.56	6.41	4.66	69.33
19	1	3.51	4.28	3.51	4.28	4.5	0.53	5.33	46.75	2.36	3.23	0.22	1	8.63	5.47	7.76	4.16	51.66
20	1	5.03	5.9	5.58	6.9	9	2.66	9.33	21.25	2.2	6.3	4.37	1	9.29	6.19	10.79	6.17	91.52
22	1	5.43	5.48	5.43	5.48	7	2.12	6.83	25.18	2.04	5.44	1.09	1	11.22	7.36	9.49	4.17	63.03
0	1	4.39	4.75	4.39	4.75	#NULL!	#NULL!	#NULL!	44.22	3.42	5.32	1.65	1	10.11	8.51	10.49	4.13	83.13
24	0	#NULL!	#NULL!	.	.	6.83	3.85	7	28.84	2.15	5.01	2.4	0	8.42	5.01	8.89	6.67	80.76
25	1	4.64	4.99	4.64	4.99	6.16	2.59	6.17	25.92	2.86	5.03	3.21	1	11.2	7.75	11.46	4.67	67.34
60	1	5.09	4.63	5.09	4.63	6.14	0.9	6.42	22.45	1.79	5.38	0.23	1	14.2	7.98	10.67	4.4	81.03
61	1	4.36	4.69	4.36	4.69	5.65	-0.76	5.41	29.61	3.22	5.32	1.87	1	10.66	8.15	11.06	4.4	83.13
62	1	4.72	4.19	4.95	3.9	6.42	0.2	4.54	18.28	2.05	6.32	0.05	1	17.1	11.9	14.35	6.26	45.23
63	1	5.23	5.12	5.23	5.12	6.29	#NULL!	5.42	20.38	2.64	5.53	3.57	1	11.53	7.98	12.04	4.8	65.51
64	1	5.27	5.22	5.27	5.22	6.15	#NULL!	6.02	56.1	4.62	5.72	2.14	1	9.95	6.93	9.21	4	36.36
65	1	4.43	4.89	4.43	5.25	4.9	#NULL!	6.19	51.48	3.14	4.07	0.48	1	7.63	4.79	8.16	5.2	68.18
66	1	5.23	3.87	6.86	6.45	5.65	#NULL!	5.05	14.24	1.57	7.24	2.02	1	11.46	9.07	13.79	8.09	76.11
67	1	4.07	5.53	4.07	5.22	5.29	#NULL!	5.79	24.45	2.09	4.64	2.02	1	10.08	5.92	9.14	5.06	41.66
40	0	5.69	4.68	8.01	6.97	9.83	#NULL!	6.5	41.28	4.49	6.31	2.24	0	11.33	8.89	12.07	5.17	68.93
68	0	6.07	3.79	6.07	3.79	10.69	#NULL!	5.75	13.09	1.63	8.42	4.89	0	12.71	5.05	10.55	7.06	94.02
69	1	4.99	3.77	5.25	4.5	5.65	#NULL!	4.15	27.24	2.35	5.91	1.41	1	9.42	5.17	8.96	3.86	86.15
70	0	6.17	4.43	6.17	4.43	5.75	#NULL!	4.12	31.46	5.37	8.27	5.51	0	11.38	9.35	15.87	5.59	86.41
44	1	5.44	5.63	5.44	5.63	6.76	#NULL!	4.04	27.79	2.27	5.55	1.49	1	9.14	6.3	9.97	4.4	73.01
71	1	4.93	4.8	4.93	4.8	6.79	#NULL!	5.65	48.71	3.91	5.15	1.09	1	9.51	6.8	8.49	4.67	73.43
45	1	7.6	10.1	10.1	9.05	5.42	#NULL!	4.17	38.14	5.69	9.05	5.41	1	11.68	7.66	11.46	8.12	79.22
72	1	4.45	5.28	4.45	5.28	6.52	#NULL!	7.05	27.9	3.11	6.05	3.08	1	9.23	5.87	9.51	4.5	88.52
46	1	4.47	4.39	4.47	4.39	5.15	#NULL!	5.19	74.46	4.33	3.96	0.66	1	7.8	4.35	7.57	3.79	63.95
47	1	4.64	4.8	4.64	4.8	5.29	#NULL!	5.79	24.15	2.39	5.65	1.57	1	9.11	5.91	8.67	3.75	77.77
48	1	5.13	4.88	5.13	4.88	6.29	#NULL!	6.05	40.55	2.52	4.11	0.3	1	8.88	6.7	8.56	4.79	70
49	1	7.22	5.68	7.22	5.68	7.29	#NULL!	5.92	22.09	2.33	6.85	2.34	1	10.97	7.92	10.29	5.5	58.44
50	1	4.43	4.47	4.43	4.47	5.02	#NULL!	5.15	41.5	6.07	5.04	4.14	1	13.04	12.55	16.37	3.12	71.42
73	0	1.73	#NULL!	1.73	.	2.53	#NULL!	0.4	64.86	5.74	6.33	1.77	0	11.52	9.12	13.36	8.39	90
74	0	5.66	4.95	8	6.8	4.65	#NULL!	6.02	29.91	3.28	6.56	4.92	0	9.64	6.98	10.79	5.99	78.72
75	1	3.29	3.59	3.29	3.59	4.79	#NULL!	4.57	50.2	2.79	3.66	0.58	1	7.7	5.2	7.61	3.73	82.43
76	0	5.93	4.82	5.93	7.08	9.75	#NULL!	4.79	42.78	3.07	4.76	0.45	0	11.19	8.5	10.79	5.32	89.79
77	1	5.75	3.12	5.75	4.74	5.57	#NULL!	3.92	37.41	3.18	5.31	0.1	1	10.81	9.73	13.91	3.34	91.66
78	1	5.7	4.74	5.7	4.74	8.22	#NULL!	5.99	14.43	1.39	6.17	3.18	1	9.1	5.44	8.84	5.87	87.09
79	1	4.88	4.27	6.37	4.27	8.29	#NULL!	5.42	41.84	3.02	4.77	0.78	1	9.83	7.68	10.47	4.63	67.36
80	0	5.81	6.73	5.81	6.73	5.73	#NULL!	7.867	9.58	1.21	7.99	0.26	0	19.13	12.2	16.1	5.2	86.88
81	0	#NULL!	2.85	7.61	5.99	4.69	#NULL!	3.82	41.58	3.42	5.29	0.36	0	11.48	8.29	11.73	5.2	90.9
82	1	5.23	4.42	5.23	4.42	9.55	#NULL!	5.3	38.93	3.02	4.89	0.15	1	10.5	7.94	11.74	4.26	71.42
83	0	#NULL!	4.07	.	4.07	9.15	#NULL!	5.03	24.12	2.21	5.84	0.05	0	16.48	13.7	17.43	3.35	80.55
84	1	4.54	3.83	6.28	4.82	7.02	#NULL!	4.67	28.78	2.72	5.35	2.65	1	7.07	7.12	11.33	4.4	98.57
85	1	3.86	4.04	4.67	4.91	6.55	#NULL!	5.3	38.53	4.14	6.6	2.52	1	11.36	7.88	10.94	5.33	53.96
86	1	5.99	2.23	8.07	8	6.95	#NULL!	4.44	47.43	6.03	8.17	3.51	1	12.02	11.06	13.46	7.2	79.54
87	1	5.24	4.81	5.24	4.81	4.79	#NULL!	5.55	20.88	1.59	5.18	1.08	1	10.49	8.3	10.99	4.53	79.66
88	1	4.23	4.33	4.23	4.33	4.3	#NULL!	5.19	41.51	3.89	5.55	2.26	1	8.4	6.08	8.82	2.87	81.44
89	1	5.18	4.9	5.18	4.9	6.52	#NULL!	9.15	31.64	2.9	6.49	1.39	1	12.28	7.39	13.87	6.26	76.55
90	0	5.33	5.05	0	6.75	8.29	#NULL!	6.29	7.31	0.73	7.19	3.18	0	11.31	6.2	11.67	6	73.2
91	0	3.19	3.74	3.19	3.74	5.17	#NULL!	8.55	23.85	2.57	4.9	3.52	0	10.48	7.49	11.45	3.47	87.6
92	1	4.44	2.9	4.44	3.32	7.09	#NULL!	3.84	41.74	2.91	4.23	0.72	1	9.32	7.41	10.22	3.07	85.61
93	1	4.93	3.62	6.32	5.42	5.39	#NULL!	4.54	26.88	2.96	6.86	1.28	1	10.87	8.36	10.45	4.8	82.08
